# Supplementary material for: Galf-Specific Neolectins: Towards Promising Diagnostic Tools
Source: Int J Mol Sci. 2024 Apr 28;25(9):4826. doi: 10.3390/ijms25094826 (PMC11084152; doi:10.3390/ijms25094826)
Supplement: Supplementary file 1 [file ijms-25-04826-s001.zip]

Archive with 1 entries (1 files):
- ijms-2924657-supplementary.pdf
